# Supplementary material for: Supramolecular assembly activated single-molecule phosphorescence resonance energy transfer for near-infrared targeted cell imaging
Source: Nat Commun. 2024 Jun 5;15:4787. doi: 10.1038/s41467-024-49238-5 (PMC11153566; doi:10.1038/s41467-024-49238-5)
Supplement: Supplementary file 4 — Supplementary Data 1 [file 41467_2024_49238_MOESM4_ESM.xlsx]

## Sheet: Atomic coordinates of PY-1
PY-1 (M062X/6-31G* optimized geometry)
1	1
Atom	X	Y	Z
Br	-6.73064	-0.616417	0.220149
N	2.02132	1.21626	-0.449409
C	1.36566	0.657607	-1.49532
C	-4.86512	-0.228654	0.078487
C	-2.9814	1.1436	0.659693
H	-2.58532	2.01391	1.1728
C	-0.701239	0.637119	-0.237766
C	1.3595	1.48927	0.700945
C	0.0152	1.21246	0.82932
H	-0.4634	1.42833	1.77629
C	0.021092	0.364687	-1.4156
H	-0.464682	-0.049654	-2.2901
C	-2.69763	-0.758163	-0.810745
H	-2.0678	-1.41392	-1.4031
C	-2.13987	0.337931	-0.12833
C	-4.05436	-1.04905	-0.706388
H	-4.47388	-1.90404	-1.224
C	-4.34177	0.869339	0.761724
H	-4.9862	1.50349	1.35959
H	1.9489	0.470153	-2.38776
H	1.9421	1.92473	1.50269
C	3.48211	1.46972	-0.541533
H	3.70282	1.73067	-1.57823
H	3.70133	2.3399	0.079653
C	4.27556	0.235725	-0.087353
H	4.00412	-0.017224	0.942658
H	4.01818	-0.620486	-0.719094
C	5.76942	0.51547	-0.174651
H	6.08306	1.32318	0.486827
H	6.09969	0.71845	-1.19345
Br	6.79775	-1.07912	0.40917

## Sheet: Atomic coordinates of PY-1-CB8
PY-1/CB[8] (M062X/6-31G*optimized geometry)
2	1
Atom	X	Y	Z
C	4.01267	-2.47858	3.87909
C	5.45955	-3.23347	2.21091
C	5.94335	-1.85637	2.71683
C	5.49389	-1.70766	0.437097
C	5.03122	-0.35397	4.53042
C	6.69076	0.207475	1.4305
C	3.57744	1.60655	4.15654
C	5.70887	1.70816	3.20989
C	5.04258	3.09907	3.10389
C	5.60188	2.34672	0.963505
C	2.79181	3.91764	3.91601
C	4.90537	4.71223	1.13672
C	0.672372	4.55119	2.84512
C	2.61267	5.4823	1.92932
C	1.38344	5.94567	1.11203
C	2.90124	4.87528	-0.30776
C	-1.08968	5.83425	1.67895
C	0.970971	5.92856	-1.36541
C	-3.01702	4.84808	0.556564
C	-1.50475	6.01417	-0.792732
C	-2.73694	5.60446	-1.63561
C	-0.798105	4.74184	-2.62034
C	4.73392	-3.97988	-0.103769
C	3.79147	-4.85777	3.24122
N	4.41945	-3.56534	3.14633
N	4.83184	-1.41102	3.55495
N	5.01323	-2.93212	0.853789
N	6.1306	-1.11538	1.49929
N	4.79079	0.974371	4.03684
N	3.67392	2.83644	3.53144
N	5.78501	1.27411	1.81628
N	5.20562	3.42576	1.71107
N	2.04601	4.47519	2.81337
N	0.273531	5.42134	1.86187
N	3.505	4.98463	0.917068
N	1.59281	5.32487	-0.195409
N	-1.71314	5.31285	0.472505
N	-3.62429	5.0362	-0.656334
N	-0.395164	5.53667	-1.57594
N	-2.17072	4.66275	-2.589
O	3.10939	-2.46817	4.70411
O	2.60046	1.17179	4.74913
O	-0.066733	3.97708	3.63535
O	-3.54537	4.37534	1.55474
O	5.41085	-1.24055	-0.691004
O	5.79904	2.34904	-0.244907
O	-0.063018	4.22869	-3.45479
C	-3.64012	1.82111	-4.03475
C	-5.14504	3.2247	-2.91848
C	-5.76769	1.81834	-3.07454
C	-5.6507	2.36834	-0.804483
C	-5.04766	-0.155641	-4.50345
C	-6.69708	0.226685	-1.34688
C	-4.04049	-2.31791	-3.98156
C	-5.95493	-1.74794	-2.76647
C	-5.48094	-3.15857	-2.34941
C	-5.48927	-1.74727	-0.484268
C	-3.82563	-4.72939	-3.47414
C	-4.75654	-4.05746	-0.088938
C	-1.46438	-4.85325	-2.75916
C	-3.04412	-5.56895	-1.19663
C	-1.63468	-6.00718	-0.734786
C	-2.60044	-4.6788	0.921216
C	0.594032	-5.8173	-1.88797
C	-0.601677	-5.98162	1.58625
C	2.5771	-4.54132	-1.14126
C	1.62863	-5.99362	0.421394
C	3.02661	-5.55368	0.917503
C	1.4274	-5.01414	2.53205
C	-5.02107	4.75672	-0.888445
C	-2.92539	4.14687	-3.70582
N	-3.77205	3.02319	-3.36446
N	-4.83082	1.14501	-3.93117
N	-5.30744	3.49107	-1.51323
N	-5.81971	1.32801	-1.6988
N	-4.84786	-1.26466	-3.58876
N	-4.4516	-3.44288	-3.31127
N	-6.11895	-1.08011	-1.50477
N	-5.02036	-2.9473	-0.979974
N	-2.79814	-5.04728	-2.51367
N	-0.747485	-5.30499	-1.66193
N	-3.41448	-4.58518	-0.186991
N	-1.57635	-5.54317	0.62497
N	1.55135	-5.41761	-0.893768
N	3.38704	-4.50227	-0.025889
N	0.721352	-5.40595	1.40517
N	2.76623	-5.12086	2.26263
O	-2.65331	1.44134	-4.64856
O	-3.14478	-2.26648	-4.81312
O	-0.98618	-4.39408	-3.78789
O	2.75281	-3.92581	-2.18559
O	-5.81968	2.31277	0.406996
O	-5.40157	-1.35677	0.671997
O	-2.77306	-4.11766	1.99629
O	0.939616	-4.66968	3.60073
H	6.23026	-4.01005	2.19676
H	6.86874	-1.8904	3.29877
H	4.34588	-0.531027	5.35946
H	6.06358	-0.39586	4.89444
H	7.00025	0.386444	0.40046
H	7.5696	0.232194	2.08354
H	6.70805	1.72077	3.65556
H	5.49865	3.86759	3.73531
H	2.0734	3.52771	4.63819
H	3.38872	4.71244	4.38126
H	5.41521	4.77443	0.174986
H	5.29503	5.48399	1.80671
H	3.09556	6.27364	2.51108
H	1.30112	7.03226	1.00585
H	-1.66297	5.47792	2.53466
H	-1.11911	6.9298	1.64698
H	1.54214	5.62606	-2.243
H	1.00773	7.0194	-1.26097
H	-1.42135	7.09186	-0.618927
H	-3.22454	6.43242	-2.15916
H	4.87266	-3.56641	-1.10408
H	5.44217	-4.803	0.056928
H	3.33924	-4.94052	4.22983
H	4.56897	-5.6189	3.13021
H	-5.62946	4.00272	-3.51602
H	-6.76932	1.8158	-3.51505
H	-4.34818	-0.275777	-5.3309
H	-6.07418	-0.187978	-4.88502
H	-6.97817	0.344356	-0.300016
H	-7.59487	0.272797	-1.97245
H	-6.88746	-1.73675	-3.33807
H	-6.25985	-3.92646	-2.37647
H	-3.37599	-4.75945	-4.46694
H	-4.6025	-5.4956	-3.40225
H	-4.90142	-3.70775	0.934447
H	-5.46973	-4.86222	-0.308389
H	-3.78319	-6.37526	-1.23325
H	-1.46058	-7.08672	-0.786258
H	0.937314	-5.44187	-2.85187
H	0.558152	-6.91309	-1.91073
H	-0.956522	-5.6959	2.57641
H	-0.526056	-7.07362	1.52305
H	1.48918	-7.07883	0.377637
H	3.78166	-6.34639	0.907943
H	-5.53214	4.77524	0.074484
H	-5.41954	5.54946	-1.52765
H	-2.21262	3.81741	-4.46294
H	-3.55241	4.94928	-4.11402
O	3.43352	4.47347	-1.33423
Br	-1.01341	-0.439047	5.12716
N	3.48994	0.255028	-2.52963
C	2.87882	-0.907266	-2.23216
C	-0.076316	-0.297272	3.48869
C	0.646782	1.02703	1.63346
H	0.65161	1.97752	1.1041
C	2.06302	0.02783	-0.16814
C	3.41802	1.30847	-1.69082
C	2.719	1.21925	-0.508448
H	2.70461	2.07981	0.151376
C	2.15166	-1.04186	-1.06701
H	1.63498	-1.97767	-0.885938
C	1.23096	-1.31302	1.76752
H	1.71883	-2.19212	1.35989
C	1.30376	-0.087233	1.09405
C	0.551293	-1.42448	2.97433
H	0.511828	-2.37476	3.49565
C	-0.054735	0.925618	2.82921
H	-0.566633	1.78896	3.2388
H	2.98813	-1.71561	-2.94623
H	3.93631	2.20951	-1.99596
C	4.32415	0.37584	-3.74493
H	3.99164	-0.386976	-4.44932
H	4.12688	1.36194	-4.17224
C	5.80124	0.199093	-3.40144
H	6.08045	0.886743	-2.5959
H	5.97289	-0.820088	-3.04727
C	6.63315	0.476751	-4.63801
H	6.52993	1.50511	-4.98254
H	6.40712	-0.210957	-5.4524
Br	8.5355	0.231122	-4.24069
Br	1.16079	0.046238	-5.20954
N	-3.39579	0.072886	2.45737
C	-2.80411	-1.06486	2.04852
C	0.158364	0.044488	-3.60203
C	-0.605893	1.18951	-1.64575
H	-0.615178	2.08503	-1.02787
C	-2.03194	0.03005	0.04538
C	-3.34193	1.18873	1.70188
C	-2.67376	1.19172	0.499414
H	-2.66562	2.10425	-0.08536
C	-2.11072	-1.11038	0.854684
H	-1.60538	-2.03247	0.586347
C	-1.20958	-1.11687	-2.02514
H	-1.72307	-2.02355	-1.726
C	-1.27888	0.032946	-1.22792
C	-0.503602	-1.11618	-3.22184
H	-0.464522	-2.01076	-3.83376
C	0.125254	1.19763	-2.82825
H	0.657944	2.0905	-3.13414
H	-2.89673	-1.92831	2.69758
H	-3.84368	2.06615	2.0929
C	-4.17976	0.108948	3.71144
H	-3.83766	-0.715828	4.33662
H	-3.94047	1.05168	4.21015
C	-5.67367	-0.006402	3.41913
H	-5.96631	0.73835	2.67118
H	-5.88875	-0.99559	3.00939
C	-6.446	0.212484	4.70503
H	-6.30995	1.21746	5.10305
H	-6.19702	-0.524815	5.46771
Br	-8.36777	0.018158	4.37899

## Sheet: Atomic coordinates of TPE-1-CB7
TPE-1/CB[7] (M062X/6-31G*optimized geometry)
2	1
Atom	X	Y	Z
C	4.49207	7.60873	-0.725716
C	4.19482	6.73879	0.332061
H	4.93663	6.58642	1.10864
C	2.98024	6.07542	0.36408
H	2.77167	5.39202	1.18226
C	2.02574	6.25435	-0.653941
C	0.753228	5.48148	-0.67273
C	0.714575	4.13927	-0.413259
C	-0.541121	3.36062	-0.212211
C	-0.663634	2.11807	-0.853542
H	0.15704	1.75007	-1.46357
C	-1.82341	1.3657	-0.753885
H	-1.88354	0.439426	-1.31487
C	-2.90374	1.83069	0.011834
C	-2.91962	7.59735	-1.38198
C	-1.96514	8.13521	-0.516539
H	-2.16353	9.05267	0.029295
C	-0.751957	7.4644	-0.339237
H	-0.025934	7.87422	0.358899
C	-0.479229	6.25742	-0.987975
C	3.54377	7.83556	-1.72659
H	3.74489	8.51075	-2.54916
C	2.31938	7.16641	-1.67129
H	1.59342	7.33523	-2.46228
C	-1.59946	3.79869	0.597942
H	-1.51957	4.74514	1.12349
C	-2.76718	3.0517	0.693342
H	-3.60725	3.43501	1.26454
C	1.913	3.2619	-0.343979
C	2.93154	3.29569	-1.30747
H	2.87189	4.01123	-2.12152
C	3.99843	2.40968	-1.2493
H	4.74066	2.44767	-2.04181
C	4.07018	1.44278	-0.234103
C	3.03891	1.40511	0.722552
H	3.05599	0.674002	1.52213
C	1.97936	2.29168	0.665358
H	1.18586	2.22987	1.40483
C	-1.43364	5.76677	-1.90041
H	-1.23791	4.84128	-2.4348
C	-2.63839	6.41668	-2.09803
H	-3.38771	6.02962	-2.77957
O	5.73051	8.18645	-0.684481
C	6.0854	9.067	-1.74345
H	7.09729	9.4086	-1.52516
H	6.07495	8.54718	-2.7073
H	5.40979	9.928	-1.78373
C	-4.17632	1.11372	0.100138
H	-4.9432	1.6084	0.696087
C	-4.43617	-0.064976	-0.500723
H	-3.68309	-0.558588	-1.1107
C	-5.72403	-0.748969	-0.46067
C	-6.89242	-0.199518	0.100755
C	-5.82635	-2.02057	-1.05475
C	-8.07434	-0.900636	0.043216
H	-6.90207	0.776012	0.573931
C	-7.03246	-2.6882	-1.07454
H	-4.95466	-2.49213	-1.49834
N	-8.13301	-2.12233	-0.535253
H	-9.00302	-0.513824	0.446264
H	-7.14426	-3.67477	-1.51404
C	-9.42519	-2.82891	-0.614068
H	-9.92809	-2.53771	-1.53794
H	-9.23147	-3.90163	-0.609299
H	-10.0285	-2.55161	0.250656
O	-4.13415	8.171	-1.59107
C	-4.42095	9.3169	-0.812923
H	-3.74383	10.1393	-1.06095
H	-5.44265	9.59652	-1.06035
H	-4.34845	9.09066	0.254454
C	5.16682	0.483674	-0.195151
H	5.96242	0.6595	-0.924095
C	5.2259	-0.574088	0.641553
H	4.41551	-0.761507	1.34391
C	6.28349	-1.55766	0.702135
C	7.42573	-1.54423	-0.116096
C	6.18055	-2.61121	1.63161
C	8.37643	-2.54115	0.00195
H	7.58573	-0.770328	-0.866281
C	7.16315	-3.58212	1.71952
H	5.32485	-2.66958	2.30032
N	8.23733	-3.53392	0.906407
H	9.26872	-2.58035	-0.609742
H	7.12447	-4.40918	2.41995
C	9.28195	-4.57179	0.997519
H	10.0388	-4.25373	1.71487
H	8.82633	-5.50462	1.31969
H	9.72974	-4.70206	0.015625
O	9.27835	-2.99297	-3.04858
O	5.44191	1.31981	-3.90916
O	11.0256	-1.00555	-1.50039
O	7.31951	3.45188	-2.56044
O	10.2672	-0.768523	1.59407
O	6.70478	4.0385	0.558136
O	7.51668	-2.2288	4.78602
O	3.8863	2.5011	3.62798
O	5.00107	-4.0157	4.89388
O	1.4981	0.531159	3.71952
O	4.36247	-5.31039	2.22528
O	0.73804	-0.657058	0.983727
O	6.31026	-4.82164	-1.22085
O	2.65578	-0.170579	-2.77029
N	7.29651	-2.46867	-4.12765
N	9.1249	-1.2725	-4.58771
N	7.54701	0.597482	-4.61555
N	5.77532	-0.719738	-4.9095
N	10.3052	0.373378	-3.21718
N	11.1285	1.29854	-1.36041
N	9.4124	3.0216	-1.66962
N	8.97934	2.36617	-3.7567
N	10.244	1.44612	0.905866
N	9.0709	0.864998	2.72029
N	7.60358	2.75184	2.26881
N	8.95604	3.51819	0.664774
N	7.53142	0.058804	4.38979
N	6.14408	-0.765327	5.93093
N	4.55416	0.959787	5.22355
N	6.11283	2.00576	4.00946
N	4.12515	-2.11365	5.87703
N	2.72279	-3.63932	5.06114
N	1.41179	-1.70803	4.30316
N	2.50534	-0.287892	5.63548
N	2.34291	-4.29374	2.75073
N	2.8259	-4.69024	0.614656
N	1.53654	-2.66348	0.134881
N	0.635103	-2.63224	2.18288
N	4.0714	-4.2472	-1.4194
N	5.48172	-3.63654	-3.03306
N	3.98705	-1.82318	-3.70251
N	2.65149	-2.3595	-1.99643
C	8.6283	-2.30459	-3.82421
C	8.07004	-0.585551	-5.29078
H	8.38122	-0.342307	-6.30994
C	6.88584	-1.58211	-5.21309
H	6.69793	-2.1489	-6.12852
C	6.18208	0.491769	-4.42305
C	10.3764	-0.629311	-4.26474
H	10.7531	-0.150951	-5.17278
H	11.0752	-1.40527	-3.95016
C	8.13771	1.90654	-4.82873
H	7.33318	2.63253	-4.95292
H	8.73584	1.87267	-5.74407
C	10.8223	0.106232	-1.97045
C	10.6641	2.43633	-2.12318
H	11.442	3.20172	-2.17744
C	10.2852	1.8044	-3.49142
H	10.9751	2.04251	-4.30429
C	8.44515	2.9786	-2.64704
C	11.4138	1.35341	0.051587
H	12.0497	2.22304	0.240536
H	11.9554	0.443832	0.311733
C	9.34473	4.02592	-0.625403
H	8.61552	4.78387	-0.916212
H	10.3312	4.48935	-0.528917
C	9.89339	0.389823	1.72327
C	8.92969	2.30347	2.66318
H	9.21834	2.75895	3.61705
C	9.83565	2.71741	1.4778
H	10.719	3.29445	1.76549
C	7.65407	3.48411	1.09578
C	8.91231	0.141917	3.95751
H	9.27959	-0.872125	3.80244
H	9.50364	0.635134	4.7407
C	6.65938	3.13509	3.30184
H	5.83266	3.66569	2.82946
H	7.16395	3.79653	4.01864
C	7.09369	-1.10064	5.00065
C	5.8004	0.632157	5.89528
H	5.79867	1.04898	6.90651
C	6.88037	1.2319	4.95811
H	7.61395	1.86312	5.47149
C	4.75937	1.88071	4.21715
C	5.32807	-1.74699	6.59417
H	5.93427	-2.64246	6.73612
H	5.04185	-1.34628	7.57103
C	3.27977	0.897973	5.91452
H	3.46514	0.939485	6.99158
H	2.684	1.76157	5.61787
C	4.04978	-3.31871	5.22459
C	1.85771	-2.53465	5.41375
H	1.00187	-2.89128	5.99132
C	2.80716	-1.58577	6.19635
H	2.65031	-1.58232	7.27761
C	1.78739	-0.394712	4.46532
C	2.33902	-4.68453	4.14676
H	3.04721	-5.50405	4.27294
H	1.33606	-5.02695	4.41641
C	0.283356	-2.05703	3.45848
H	-0.295288	-1.15242	3.26409
H	-0.338343	-2.77624	3.99921
C	3.29771	-4.80386	1.89489
C	1.52787	-4.06053	0.552812
H	0.848249	-4.64046	-0.080065
C	1.10854	-3.98555	2.04405
H	0.327799	-4.69558	2.33184
C	0.956688	-1.85454	1.09503
C	3.52568	-5.23616	-0.517801
H	2.82795	-5.86979	-1.07765
H	4.34714	-5.84345	-0.13718
C	1.40659	-2.30843	-1.26571
H	0.688229	-2.99344	-1.73598
H	1.02675	-1.28792	-1.3207
C	5.38955	-4.28485	-1.82488
C	4.18759	-3.24392	-3.55423
H	3.99044	-3.7528	-4.50316
C	3.21794	-3.62611	-2.40941
H	2.42505	-4.31862	-2.71291
C	3.06104	-1.325	-2.81143
C	6.64445	-3.73588	-3.87897
H	6.34289	-4.17433	-4.83775
H	7.36338	-4.39566	-3.3921
C	4.38885	-1.1107	-4.89483
H	4.20594	-1.74316	-5.769
H	3.7831	-0.207427	-4.96657
O	-1.3183	-3.2196	-0.329048
O	-6.66534	-5.91306	-0.627234
O	-1.74628	-2.2906	-3.14649
O	-6.93128	-4.99211	-3.61978
O	-3.22885	0.458256	-3.40565
O	-8.52177	-2.22031	-4.15069
O	-5.04276	4.03408	-1.38578
O	-10.3013	0.984546	-1.72537
O	-5.7891	4.40317	1.66994
O	-10.9367	1.68433	1.1603
O	-4.74787	2.26097	3.54279
O	-10.0275	-0.539464	3.0228
O	-2.75184	-1.05578	2.67105
O	-8.01844	-4.09182	2.07526
N	-2.85303	-4.48184	0.86252
N	-2.13644	-5.24136	-1.11285
N	-4.46211	-5.99396	-1.36727
N	-4.87698	-5.8585	0.814992
N	-2.64445	-4.41835	-3.34565
N	-3.11413	-2.90071	-4.90833
N	-5.36717	-3.85964	-4.90108
N	-4.71498	-5.65812	-3.75745
N	-4.43767	-0.854897	-4.87586
N	-5.38509	1.00121	-4.06351
N	-7.51901	-0.12901	-4.27186
N	-6.61328	-1.82723	-5.39704
N	-6.40317	2.79004	-2.79758
N	-7.30611	4.45253	-1.60665
N	-9.34045	3.08797	-1.53002
N	-8.55484	1.67793	-3.07179
N	-7.88923	4.7131	0.739593
N	-7.72177	4.36313	2.93433
N	-9.71569	2.96406	2.65399
N	-10.1648	3.80027	0.637411
N	-6.99737	2.36302	4.11706
N	-5.85882	0.492662	4.52957
N	-7.96959	-0.661372	4.08151
N	-9.15862	1.22006	4.25251
N	-4.72442	-1.52463	3.79875
N	-3.68958	-3.17374	2.71325
N	-5.77467	-4.42677	2.55282
N	-6.82335	-2.71808	3.51728
C	-2.03999	-4.20049	-0.212726
C	-3.16102	-6.18019	-0.731311
H	-2.8169	-7.20745	-0.876937
C	-3.44059	-5.81082	0.745187
H	-2.99595	-6.49124	1.477
C	-5.46048	-5.90499	-0.418335
C	-1.69342	-5.08398	-2.47602
H	-1.48141	-6.07512	-2.88626
H	-0.773587	-4.49792	-2.45647
C	-4.76006	-6.58542	-2.65795
H	-5.76674	-7.00304	-2.62261
H	-4.04269	-7.38834	-2.85159
C	-2.44305	-3.1117	-3.72847
C	-3.96499	-4.01596	-5.25782
H	-3.86571	-4.25796	-6.31857
C	-3.4794	-5.13514	-4.29744
H	-2.9072	-5.928	-4.78463
C	-5.78613	-4.84032	-4.03178
C	-3.29944	-1.56813	-5.42082
H	-3.41832	-1.63014	-6.50648
H	-2.39754	-1.00182	-5.18705
C	-6.32454	-3.18942	-5.75909
H	-7.26297	-3.74387	-5.72895
H	-5.9318	-3.19521	-6.78007
C	-4.24605	0.229955	-4.04391
C	-6.3837	0.460575	-4.96068
H	-6.71644	1.21806	-5.67896
C	-5.67889	-0.751943	-5.61616
H	-5.47269	-0.630314	-6.68315
C	-7.6352	-1.47774	-4.55352
C	-5.34578	2.39864	-3.71072
H	-4.39019	2.59611	-3.22363
H	-5.42444	2.99739	-4.6282
C	-8.71404	0.66682	-4.0839
H	-9.52101	0.003635	-3.7731
H	-8.97806	1.15077	-5.03365
C	-6.13895	3.77545	-1.86456
C	-8.43175	3.90239	-2.31818
H	-8.98821	4.69516	-2.82605
C	-7.77683	2.87812	-3.27639
H	-7.79882	3.18115	-4.32876
C	-9.47996	1.82543	-2.06659
C	-7.44835	5.34722	-0.486322
H	-6.47895	5.81779	-0.312653
H	-8.17934	6.1159	-0.753037
C	-10.4213	3.69207	-0.775425
H	-10.6061	4.69468	-1.17133
H	-11.3173	3.08413	-0.9048
C	-7.00735	4.47382	1.76283
C	-9.14519	4.30267	2.69201
H	-9.68271	4.92634	3.41007
C	-9.26454	4.77289	1.21519
H	-9.66507	5.7818	1.09396
C	-10.3232	2.70349	1.45014
C	-7.09612	3.81172	4.10989
H	-6.08805	4.22301	4.16753
H	-7.66814	4.13218	4.98515
C	-10.1047	2.22486	3.8377
H	-11.0519	1.72422	3.63377
H	-10.2394	2.93042	4.66226
C	-5.7625	1.75313	4.00187
C	-7.19086	0.179932	4.98379
H	-7.16382	-0.258225	5.98615
C	-7.91367	1.54737	4.90158
H	-8.10017	2.01553	5.87179
C	-9.13939	-0.037932	3.70024
C	-4.72491	-0.379943	4.68213
H	-4.70648	-0.736348	5.71849
H	-3.82737	0.204791	4.47898
C	-7.94388	-2.10513	4.185
H	-7.91486	-2.37914	5.24751
H	-8.85729	-2.48988	3.73178
C	-3.62795	-1.83514	3.01971
C	-4.76332	-3.85171	3.40565
H	-4.3638	-4.61643	4.07987
C	-5.50614	-2.69849	4.11874
H	-5.57962	-2.82225	5.20474
C	-6.98128	-3.77254	2.64542
C	-2.57507	-3.89314	2.15516
H	-2.2862	-4.69146	2.84996
H	-1.74501	-3.19685	2.03918
C	-5.64828	-5.76227	2.02406
H	-5.17015	-6.39309	2.78066
H	-6.6493	-6.14053	1.81494

## Sheet: Atomic coordinates of TPE-DPY
TPE-DPY (M062X/6-31G* optimized geometry)
4	1
Atom	X	Y	Z
C	3.0147	10.392	2.01191
C	2.41215	9.30186	2.66186
H	2.70651	9.07463	3.68203
C	1.45243	8.54206	2.00938
H	0.991085	7.70963	2.5314
C	1.05169	8.84048	0.691051
C	-0.000555	8.04603	1.2e-05
C	-0.000504	6.67287	-8.1e-05
C	-1.19134	5.87054	-0.398045
C	-1.05922	4.76495	-1.26555
H	-0.082011	4.52194	-1.67179
C	-2.15365	3.99359	-1.625
H	-2.00774	3.1635	-2.30893
C	-3.4382	4.27739	-1.11228
C	-3.01604	10.392	-2.01151
C	-2.62649	10.7144	-0.704122
H	-3.07062	11.5515	-0.178438
C	-1.64776	9.94992	-0.068661
H	-1.35193	10.2161	0.941874
C	-1.05287	8.84049	-0.690901
C	2.62511	10.7145	0.704584
H	3.06914	11.5518	0.179039
C	1.64645	9.95007	0.068997
H	1.3506	10.2164	-0.941491
C	-2.46959	6.14581	0.122603
H	-2.59711	6.97398	0.81171
C	-3.56496	5.36717	-0.225276
H	-4.53988	5.59603	0.19752
C	1.19038	5.87058	0.397815
C	2.46863	6.14602	-0.122737
H	2.59611	6.9743	-0.811731
C	3.56405	5.36745	0.225101
H	4.53897	5.59645	-0.197613
C	3.43735	4.27755	1.11197
C	2.1528	3.99355	1.62457
H	2.00693	3.16336	2.30839
C	1.05831	4.76486	1.26517
H	0.081107	4.5217	1.67132
C	-1.45358	8.54226	-2.00929
H	-0.992132	7.70997	-2.53145
C	-2.41336	9.30207	-2.66164
H	-2.7077	9.07499	-3.68186
O	3.94926	11.0704	2.73258
C	4.59063	12.1919	2.12671
H	5.28831	12.574	2.87305
H	5.14377	11.8968	1.22732
H	3.86686	12.9742	1.86938
C	-4.62694	3.50976	-1.44385
H	-5.53206	3.85226	-0.946312
C	-4.70602	2.44717	-2.28595
H	-3.81204	2.09024	-2.78974
C	-5.91276	1.70925	-2.59076
C	-7.19446	2.01438	-2.07122
C	-5.84407	0.603206	-3.47064
C	-8.28789	1.25721	-2.41451
H	-7.3518	2.84919	-1.40018
C	-6.96783	-0.124489	-3.78402
H	-4.89914	0.312803	-3.91549
N	-8.17854	0.197644	-3.26025
H	-9.2801	1.47	-2.03674
H	-6.94304	-0.972962	-4.45611
C	-9.36965	-0.625813	-3.57508
H	-10.2335	0.041943	-3.57981
H	-9.23931	-1.01189	-4.58795
O	-3.95067	11.0705	-2.73206
C	-4.59212	12.1919	-2.12603
H	-3.86839	12.9741	-1.86856
H	-5.2898	12.574	-2.87231
H	-5.14525	11.8965	-1.22669
C	4.62616	3.51002	1.44354
H	5.53128	3.85268	0.946103
C	4.70531	2.44737	2.28556
H	3.81135	2.09026	2.78924
C	5.91214	1.70961	2.59041
C	7.19386	2.01506	2.0711
C	5.84354	0.603432	3.47013
C	8.28739	1.25808	2.41446
H	7.35114	2.85	1.4002
C	6.9674	-0.124082	3.78357
H	4.8986	0.312782	3.91479
N	8.17812	0.19838	3.26005
H	9.27962	1.47112	2.03688
H	6.94268	-0.972659	4.45554
C	9.36937	-0.624843	3.57502
H	10.233	0.043122	3.58004
H	9.2389	-1.01113	4.58779
C	9.54943	-1.76367	2.56123
H	9.65218	-1.349	1.55272
C	10.7951	-2.58603	2.91571
H	10.7101	-3.03118	3.90848
H	11.6975	-1.97216	2.89763
H	8.66455	-2.40905	2.56717
N	11.0029	-3.69882	1.95373
C	10.4551	-4.91455	2.19532
C	11.7124	-3.48792	0.818071
C	10.6031	-5.95144	1.29948
H	9.89888	-5.02046	3.11797
C	11.8883	-4.49434	-0.106923
H	12.1381	-2.50084	0.689732
C	11.331	-5.77058	0.10718
H	10.1254	-6.89517	1.53071
H	12.49	-4.28179	-0.981712
C	11.5042	-6.86402	-0.866496
C	11.5353	-8.20536	-0.443204
C	11.6407	-6.58746	-2.23911
C	11.7028	-9.24044	-1.35804
H	11.4626	-8.45111	0.611121
C	11.7964	-7.6153	-3.16415
H	11.5924	-5.56583	-2.60112
C	11.8287	-8.93453	-2.71289
H	11.7396	-10.2696	-1.01991
H	11.8863	-7.39221	-4.22108
Br	12.0501	-10.3501	-3.97491
C	-10.795	-2.58724	-2.91567
H	-10.7102	-3.03232	-3.90849
H	-11.6974	-1.97342	-2.89731
N	-11.0025	-3.7001	-1.95371
C	-10.4551	-4.9159	-2.19563
C	-11.7115	-3.48915	-0.817715
C	-10.6028	-5.95282	-1.29978
H	-9.89925	-5.02184	-3.11854
C	-11.8871	-4.49559	0.107292
H	-12.1369	-2.502	-0.689126
C	-11.3301	-5.77192	-0.107139
H	-10.1254	-6.89662	-1.53128
H	-12.4883	-4.28301	0.982362
C	-11.5031	-6.86538	0.86656
C	-11.5346	-8.20669	0.443195
C	-11.6388	-6.58887	2.23926
C	-11.7019	-9.24179	1.35805
H	-11.4625	-8.45237	-0.611183
C	-11.7942	-7.61674	3.16431
H	-11.5901	-5.56728	2.60131
C	-11.8271	-8.93593	2.71298
H	-11.7391	-10.2709	1.01988
H	-11.8836	-7.3937	4.2213
Br	-12.0481	-10.3515	3.97502
C	-9.54926	-1.76485	-2.56144
H	-8.66434	-2.41017	-2.56778
H	-9.65174	-1.35037	-1.55282
