# Supplementary material for: Supramolecular assembly activated single-molecule phosphorescence resonance energy transfer for near-infrared targeted cell imaging
Source: Nat Commun. 2024 Jun 5;15:4787. doi: 10.1038/s41467-024-49238-5 (PMC11153566; doi:10.1038/s41467-024-49238-5)
Supplement: Supplementary file 6 — Source Data [file 41467_2024_49238_MOESM6_ESM.xlsx]

## Sheet: Fig. 3b
PY-1/CB[7]				TPE-2/CB[7]				TPE-PY/CB[8]
CB[7]/M	Absorbance at 307 nm			CB[7]/M	Absorbance at 315 nm			CB[8]/M	Absorbance at 310 nm
0	0.244			0	0.233			0	0.418
1e-06	0.242			5e-07	0.229			2.5e-07	0.404
2e-06	0.241			7.5e-07	0.223			5e-07	0.39
3e-06	delete			1.25e-06	0.221			7.5e-07	0.381
4e-06	0.239			1.75e-06	0.217			1e-06	0.373
5e-06	0.239			2.25e-06	0.212			1.25e-06	0.367
6e-06	0.237			2.75e-06	0.21			1.5e-06	0.357
7e-06	0.236			3.25e-06	0.209			1.75e-06	0.345
8e-06	0.235			3.75e-06	0.206			2e-06	0.335
9e-06	0.234			4.25e-06	0.202			2.25e-06	0.327
1e-05	0.233			4.75e-06	0.2			2.5e-06	0.315
1.1e-05	0.233			5.25e-06	0.197			2.75e-06	0.307
1.2e-05	0.232			5.75e-06	0.197			3e-06	0.303
				6.25e-06	0.195			3.25e-06	0.293
				6.75e-06	0.193			3.5e-06	0.285
				7.25e-06	0.19			3.75e-06	0.277
				7.75e-06	0.189			4e-06	0.266
				8.25e-06	0.187			4.25e-06	0.263
				8.75e-06	0.186			4.5e-06	0.256
				9.25e-06	0.184			4.75e-06	0.253
				9.75e-06	0.182			5e-06	0.25
				1.025e-05	0.181			5.25e-06	0.248
				1.075e-05	0.18			5.5e-06	0.242
				1.125e-05	0.179
				1.175e-05	0.178

## Sheet: Supplementary Fig. 19b
CB[8]/M	Absorbance at 436 nm
0	0.168
5e-07	0.162
1e-06	0.159
1.5e-06	0.154
2e-06	0.147
2.5e-06	0.142
3e-06	0.137
3.5e-06	0.131
4e-06	0.123
4.5e-06	0.118
5e-06	0.113
5.5e-06	0.109
6e-06	0.105
6.5e-06	0.101
7e-06	0.099
7.5e-06	0.098
8e-06	0.096
8.5e-06	0.096
9e-06	0.095

## Sheet: Supplementary Fig. 20
[TPE-DPY]/([TPE-DPY]+[CB[8]])	ΔAbsorption at 432nm
0.1	-0.005
0.2	-0.016
0.3	-0.026
0.4	-0.036
0.5	-0.042
0.6	-0.034
0.7	-0.024
0.8	-0.02
0.9	-0.01

## Sheet: Supplementary Fig. 23
TPE-DPY/([TPE-DPY]+[CB[7]])	△Absorbance at 298 nm				[TPE-PY]/([TPE-PY]+[CB[7]])	Absorbance at 340 nm
0.1	-0.004				0.1	-0.008
0.125	-0.011				0.2	-0.009
0.15	-0.014				0.3	-0.01
0.2	-0.031				0.33	-0.011
0.25	-0.029				0.4	-0.01
0.3	-0.02				0.5	-0.009
0.4	-0.019				0.6	-0.006
0.5	-0.016				0.7	-0.004
0.6	-0.008				0.8	-0.001
0.8	-0.001				0.9	0
0.9	0.015

## Sheet: Supplementary Fig. 29
CB[7]/M	△Absorbance at 408 nm				TPE-1/([TPE-1]+[CB[7]])	△Absorbance at 420 nm
0	0.208				0.1	-0.003
5e-07	0.2				0.2	-0.002
1e-06	0.198				0.3	0
1.5e-06	0.195				0.33	0.006
2e-06	0.193				0.4	0.005
2.5e-06	0.19				0.5	0.0048
3e-06	0.189				0.6	0.0045
3.5e-06	0.186				0.7	0.003
4e-06	0.183				0.8	0.002
4.5e-06	0.18				0.9	-0.001
5e-06	0.179
5.5e-06	0.176
6e-06	0.174
6.5e-06	0.173
7e-06	0.172
7.5e-06	0.17
8e-06	0.17
8.5e-06	0.168
9e-06	0.167
9.5e-06	0.166
1e-05	0.164
1.05e-05	0.164
1.1e-05	0.164
1.15e-05	0.163
1.2e-05	0.163
1.25e-05	0.161
1.3e-05	0.161

## Sheet: Supplementary Fig. 34
TPE-PY/([TPE-PY]+[CB[8]])	△Absorbance at 285 nm
0.1	-0.005
0.2	-0.014
0.3	-0.018
0.4	-0.026
0.5	-0.028
0.6	-0.029
0.66	-0.031
0.7	-0.021
0.8	-0.014
0.9	0.003

## Sheet: Supplementary Fig. 47
β-CD/M	Chemical shifts(ppm)
0	6.7745
0.0005	6.7728
0.001	6.7689
0.0015	6.7668
0.002	delete
0.0025	6.7635
0.003	6.7625
0.0035	6.7605
0.004	6.7604
0.0045	6.7594
0.005	6.7594
0.0055	6.7581
0.006	6.7581
0.0065	6.7576
0.007	6.7573
0.0075	6.7567
0.008	6.7562
0.0085	6.7559
0.009	6.7562

## Sheet: Supplementary Fig. 51
293T	Absorbance of control group	Absorbance with TPE-DPY/CB[7]/CB[8]@HACD				Cell Viability(%)	Error bar
		1	2	3	4
0μM	0.202	2.672	1.956	1.8796	2.51	100	14.3436
1μM	0.168	2.055	2.002	2.2081	2.159	89.3048	6.52125
2μM	0.199	2.247	2.561	2.208	2.1365	95.3506	15.8018
4μM	0.197	2.1798	2.384	2.822	2.701	108.675	18.4684
8μM	0.192	1.6437	2.164	2.242	2.535	100.49	15.971
10μM	0.201	2.672	2.355	2.0943	2.525	103.223	12.9528
20μM	0.158	2.235	2.0871	2.317	2.269	94.281	3.36386
Hela	Absorbance of control group	Absorbance with TPE-DPY/CB[7]/CB[8]@HACD				Cell Viability(%)	Error bar
		1	2	3	4
0μM	0.2046	2.0601	2.8956	1.9661	2.3626	100	16.9166
1μM	0.2601	1.8836	1.9055	2.1198	2.0319	91.1126	6.53618
2μM	0.2529	2.0829	2.0105	2.0809	2.1689	96.6426	3.36682
4μM	0.3383	2.644	2.2292	2.2628	1.9306	100.53	18.287
8μM	0.3578	1.9694	2.2245	2.0462	2.3071	97.6425	10.6857
10μM	0.3699	2.13	2.066	2.1762	2.1377	99.1376	3.21389
20μM	0.3312	1.9055	2.2571	2.0975	1.8061	90.9263	12.0949
